# Supplementary material for: Infants prefer a trustworthy person: An early sign of social cognition in infants
Source: PLoS One. 2018 Sep 6;13(9):e0203541. doi: 10.1371/journal.pone.0203541 (PMC6126855; doi:10.1371/journal.pone.0203541)
Supplement: S1 File — (XLSX) [file pone.0203541.s001.xlsx]

## Sheet: summary
Infants' looking time (ms)
	Exp1: upright								Exp2: inverted
	Dominance: High				Dominance: Low				Dominance: High				Dominance: Low
	Target	Non-target	Preference score		Target	Non-target	Preference score		Target	Non-target	Preference score		Target	Non-target	Preference score
1	14983	6749	0.689444		10842	11908	0.476571		15515	14869	0.510631		17227	12878	0.572231
2	11297	16317	0.409104		9014	12669	0.415717		12878	11390	0.530658		12754	12746	0.500157
3	8697	4828	0.643031		9726	8513	0.533253		12136	14723	0.451841		10189	9896	0.507294
4	20047	10257	0.66153		13640	7538	0.644065		15664	14128	0.525779		13213	16928	0.438373
5	15895	15586	0.504908		11218	18781	0.373946		13031	13793	0.485796		15075	16013	0.484914
6	20502	10883	0.653242		15495	15255	0.503902		4676	11836	0.283188		5571	9691	0.365024
7	13463	8482	0.613488		6488	7353	0.468752		11567	10968	0.51329		16764	8024	0.676295
8	15268	9437	0.618013		9970	11239	0.470083		17786	10559	0.627483		16667	12940	0.562941
9	15114	7042	0.682163		9283	7707	0.54638		5982	11351	0.345122		7753	8635	0.47309
10	11546	19147	0.376177		17383	13066	0.570889		10597	12020	0.468541		11620	6242	0.650543
11	10830	14548	0.426748		11487	14015	0.450435		14053	14798	0.487089		7069	17509	0.287615
12	18851	10003	0.653324		12735	16092	0.441773		13732	12429	0.524903		6906	21152	0.246133
13	15476	15462	0.500226		13760	16070	0.461281		16082	6721	0.705258		10271	15883	0.392712
14	13840	11814	0.539487		12343	14338	0.462614		10665	7062	0.601625		15151	12020	0.557617
15	11891	14328	0.453526		16405	14006	0.539443		10332	11626	0.470535		15024	14509	0.508719
16	14481	17188	0.457261		16280	16135	0.502237		12687	7444	0.630222		5949	10344	0.365126
17	15288	10219	0.599365		12721	15453	0.451516		7737	17196	0.310312		13864	14096	0.495851
18	11426	5816	0.662684		10436	11730	0.470811		14868	8137	0.646294		9760	16887	0.36627
19	13974	9751	0.588999		15702	10150	0.60738		11095	7691	0.590599		11014	16243	0.40408
20	15305	16532	0.48073		16147	12868	0.556505		10167	13869	0.422991		10054	13037	0.435408
21	13529	13615	0.498416		14159	16485	0.462048		12983	10919	0.543176		12844	16105	0.443677
22	11835	9900	0.544513		12283	7495	0.621044		16482	14804	0.526817		11991	15609	0.434457
		average	0.557108			average	0.501393			average	0.509189			average	0.462206
		SD	0.0973008			SD	0.0685724			SD	0.106003			SD	0.10599
		SE	0.0207446			SE	0.0146197			SE	0.0226			SE	0.0225972
